# Supplementary material for: Graphic Novel for Patients Affected by Pancreatic Lesions Undergoing Endoscopic Ultrasound with Fine Needle Biopsy: A Pilot Randomized Study
Source: Healthcare (Basel). 2026 Mar 10;14(6):699. doi: 10.3390/healthcare14060699 (PMC13025995; doi:10.3390/healthcare14060699)
Supplement: Supplementary file 1 [file healthcare-14-00699-s001.zip]

Archive with 1 entries (1 files):
- healthcare-4144697-supplementary.pdf
